# Supplementary material for: A virus–target host proteins recognition method based on integrated complexes data and seed extension
Source: BMC Bioinformatics. 2022 Jun 28;23:256. doi: 10.1186/s12859-022-04792-x (PMC9238269; doi:10.1186/s12859-022-04792-x)
Supplement: Supplementary file 1 — Additional file 1. The Additional file 1 contains “new targets”. “new targets” lists our predicted results and shows our method of predicting virus–target human proteins does achieve good results. [file 12859_2022_4792_MOESM1_ESM.xls]

## Sheet: Sheet1
P40337
Q93034
O15264
Q92598
P08670
Q9UKR5
Q12972
Q13224
Q15910
P05787
P63167
Q05209
P25942
P68036
Q13177
Q9UQ80
P02686
Q01105
P12830
Q15311
P62136
P49790
P43246
Q9Y2Q3
Q05586
O94906
P17676
O76071
P62826
P21673
Q13418
O15264
P10244
O75815
P98170
Q99962
P62263
P78545
Q9Y383
Q13573
P46781
Q92993
P41240
P63279
P17542
Q16512
Q92558
Q13352
O75928
P50616
P27695
Q8TAF3
P78396
O14763
Q14344
P30307
P18031
P07384
P22087
P48729
P78352
Q5UIP0
Q14203
Q96T58
P35637
P61077
Q9HCK5
Q92956
P17987
O75369
P46940
P68104
P14373
P23246
Q96SB3
O15399
Q01196
Q5VTD9
P16220
O95831
P51812
P52565
Q93009
Q14194
Q16539
Q99623
P54253
Q14192
P26038
P06454
P25205
O14980
Q71DI3
P10828
P35251
P48552
Q96S59
Q12906
O15530
Q13114
Q3ZCQ8
Q92905
P01106
